# Supplementary material for: Focal Boost in Prostate Cancer Radiotherapy: A Review of Planning Studies and Clinical Trials
Source: Cancers (Basel). 2023 Oct 8;15(19):4888. doi: 10.3390/cancers15194888 (PMC10572027; doi:10.3390/cancers15194888)
Supplement: Supplementary file 1 [file cancers-15-04888-s001.zip]

Archive with 1 entries (1 files):
- cancers-2590396-supplementary.pdf
